# Supplementary material for: Hybrid transformer convolutional neural network-based radiomics models for osteoporosis screening in routine CT
Source: BMC Med Imaging. 2024 Mar 14;24:62. doi: 10.1186/s12880-024-01240-5 (PMC10938662; doi:10.1186/s12880-024-01240-5)
Supplement: Supplementary file 2 — Supplementary Material 2 [file 12880_2024_1240_MOESM2_ESM.xls]

## Sheet: interrater
Supplementary Data 1 The Inter Correlation Coefficient for segmentation of vertebral body and trabecular compartment of the vertebral body
id	L1_trabecular compartment	L2_trabecular compartment	L3_trabecular compartment	L4_trabecular compartment	L1_vertebral body	L2_vertebral body	L3_vertebral body	L4_vertebral body
1	0.9628	0.9699	0.9732	0.972	0.9688	0.9793	0.9775	0.9693
2	0.9749	0.9655	0.9764	0.9707	0.9693	0.9609	0.9786	0.9793
3	0.9593	0.9502	0.9735	0.9772	0.9395	0.9589	0.9803	0.8363
4	0.9477	0.9743	0.9637	0.9573	0.9792	0.9747	0.9577	0.974
5	0.9694	0.9815	0.9567	0.9531	0.9701	0.974	0.9424	0.9604
